# Supplementary material for: Comparison of two ASC-derived therapeutics in an in vitro OA model: secretome versus extracellular vesicles
Source: Stem Cell Res Ther. 2020 Dec 3;11:521. doi: 10.1186/s13287-020-02035-5 (PMC7711257; doi:10.1186/s13287-020-02035-5)
Supplement: Supplementary file 4 — Additional file 4: Supplementary Table 1. ASC features. Details of culture conditions (CTRL, Osteoinduction and Adipoinduction) and performed assays are reported. Supplementary Table 2. Functional enriched processes identified with STRING through OA-related keywords (Chondro-, Metabol-,Catabol-, Inflamm- and Matrix). GO: Gene ontology identifier. Supplementary Table 3.Quantification of OA-related factors in ASC-CM (n = 3) expressed as mean ± SD. Details of the biological processes in which each factors is involved, according to Supplementary Table 2, are also provided. Supplementary Table 4. Principal Component Analysis (PCA) details by XLSTAT software. Number of factors analyzed for each OA-related keyword are reported in brackets. Supplementary Table 5. nLC-MS/MS quantification of OA-related factors in ASC-CM and ASC-EV (n = 3). Factors significantly different between CM and EV samples are in bold. Proteins more abundant in EV that in CM are highlighted in gray. [file 13287_2020_2035_MOESM4_ESM.xlsx]

## Sheet: Supplementary table 1
	ASC characterization (mean of 4 populations)
		Doubling time (hours)	106,2±24,6
		CFU-F (%)	10,6±4,2
	Immunophenotype (% of positive events)	CD90	99,1±0,7
		CD73	99,1±0,4
		CD14	2,9±1,5
		CD45	3,7±2,5
	Osteoinduced vs CTRL cells (% of increase)	ALP Activity	518,7±168,4
		Collagen deposition	93,8±20,9
		Calcified ECM production	399,0±192,6
	Adipoinduced vs CTRL cells (% of increase)	Lipid vacuoles production	120,5±55,6
	Culture conditions
	CTRL (High glucose DMEM plus 10%FBS, 2mM l-glutammine, 50U/ml penicillin and 50µg/ml streptomicin)
	Osteoinduction (CTRL plus 10nM dexamethasone, 10mM glycerol-2-phosphate, 150μM L-ascorbic acid-2-phosphate and 10nM cholecalciferol for 14 days or 21 day in case of calcified ECM evaluation)
	Adipoinduction (CTRL plus 1μM dexamethasone, 10μg/ml insulin, 500μM 3-isobutyl-1-methyl-xanthine and 200μM indomethacin for 14 days)
	Performed assays [reference]
	Doubling time (hours): δtime x ln2/ln(no. of collected cells/no. of plated cells)[Giannasi et al 2018; doi: 10.11607/prd.3304]
	CFU-F (%): colony forming units-fibroblasts, no. of colonies/no. of plated cells [Brini et al 2016; doi: 10.1517/17425247.2016.1167037]
	Immunophenotype: cytofluorymetry [Giannasi et al 2018; doi: 10.11607/prd.3304 and Brini et al 2016; doi: 10.1517/17425247.2016.1167037]
	ALP Activity: alkaline phosphatase activity [Niada et al 2016; https://doi.org/10.1016/j.diff.2016.04.001]
	Collagen deposition: Sirius red staining [Niada et al 2016; https://doi.org/10.1016/j.diff.2016.04.001]
	Calcified ECM production: Alizarin red staining [Niada et al 2016; https://doi.org/10.1016/j.diff.2016.04.001]
	Lipid vacuoles production: Oil-Red O staining [Niada et al, 2016; https://doi.org/10.1016/j.diff.2016.04.001]

## Sheet: Supplementary table 2
	GO Identifier	Description	N of genes in dataset	N of genes in reference dataset	p-value	Genes
CATABOLISM	GO:0009056	catabolic process	342	1859	2.13e-41	ACAA2,ACAN,ACAT1,ACAT2,ACE,ADA,ADAMTS2,ADAMTS7,ADH5,AGRN,AHCY,AKR1A1,AKR1C3,ALDH7A1,ALDOA,ALDOC,ANPEP,ANXA2,ANXA7,AP2A1,AP2A2,AP2B1,AP2M1,AP2S1,APOA1,APOB,APOC3,APOE,ATG3,BCAT1,BDH2,BGN,BLMH,BLVRB,CAPN1,CAPN2,CAT,CBR3,CD44,CEMIP,CHID1,CHMP2A,CHMP4B,CHMP6,CHP1,CLN5,CLTA,CLTC,CLU,CNP,COL15A1,COMT,COPS3,CPQ,CRYZ,CSPG4,CTBS,CTSA,CTSB,CTSC,CTSD,CTSF,CTSK,CTSL,CTSZ,DAP,DCN,DDAH1,DDAH2,DDB1,DDX5,DERA,DL…
	GO:0009057	macromolecule catabolic process	211	970	1.06e-32	ACAN,ADAMTS7,AGRN,ANXA2,AP2A1,AP2A2,AP2B1,AP2M1,AP2S1,APOB,APOE,BGN,CAPN1,CAPN2,CD44,CEMIP,CHID1,CHMP4B,CHP1,CLN5,CLTA,CLTC,CLU,COPS3,CSPG4,CTBS,CTSA,CTSB,CTSC,CTSD,CTSF,CTSK,CTSL,CTSZ,DCN,DDB1,DDX5,DNAJC3,DNASE2,EIF3E,EIF4G1,FAP,FMOD,GAA,GALNS,GLB1,GNS,GPC1,GPC4,GPC6,GUSB,H1F0,HEXA,HEXB,HNRNPD,HSP90AA1,HSP90B1,HSPA5,HSPA8,HSPG2,IDS,IDUA,KHSRP,KPNB1,LAMP2,LDLR,LGMN,LNPEP,LUM,LYZ,NAGLU,NSFL1C,OGN,…
	GO:0006027	glycosaminoglycan catabolic process	30	62	4.8e-11	ACAN,AGRN,BGN,CD44,CEMIP,CHP1,CSPG4,DCN,FMOD,GALNS,GLB1,GNS,GPC1,GPC4,GPC6,GUSB,HEXA,HEXB,HSPG2,IDS,IDUA,LUM,NAGLU,OGN,OMD,PRELP,SDC2,SGSH,SLC9A1,VCAN
	GO:0001952	regulation of cell-matrix adhesion	31	105	2.53e-07	APOD,BST1,CASK,CD36,CDH13,COL16A1,CORO1C,CSF1,DAG1,GREM1,ILK,IQGAP1,JAG1,JUP,LIMS1,MMP14,NRP1,PLAU,RHOA,ROCK1,ROCK2,S100A10,SERPINE1,SLC9A1,SLK,SRC,THBS1,THY1,UTRN,VEGFA,VEGFC
	GO:0042177	negative regulation of protein catabolic process	24	121	0.0014	ANXA2,CST3,CTSA,EGFR,FLNA,GIPC1,HSP90AB1,OS9,PARK7,PHB,ROCK1,RPL11,RPL23,RPL5,RPS7,SDCBP,SERPINE2,SF3B3,SNX3,TIMP1,TIMP2,TIMP3,UBXN1,VPS35
	GO:1902992	negative regulation of amyloid precursor protein catabolic process	7	11	0.0016	APOE,BIN1,CLU,FLOT2,PICALM,PRNP,ROCK1
	GO:0031331	positive regulation of cellular catabolic process	49	343	0.0018	ADAM9,APOA1,APOE,APP,ATPIF1,BAG2,BAX,BCAP31,CAV1,CD81,CDC37,CLU,CTSC,DCN,EZR,GBA,GNAI3,GNB2L1,HNRNPD,HNRNPR,HSP90AA1,KHSRP,LDLR,LRP1,MAPK3,MSN,NPRL2,OPTN,PAFAH1B2,PARK7,PCSK9,PIP4K2A,PSMC1,PSMC2,PSMC3,PSMC4,PSMC5,PSMC6,PTTG1IP,RALB,RDX,ROCK1,SH3GLB1,SNX9,STUB1,UBQLN2,USP5,VCP,VPS35
	GO:0051187	cofactor catabolic process	14	52	0.0024	ACAT1,AHCY,BLVRB,CAT,CBR3,GGT5,HBA2,PRDX1,PRDX2,PRDX3,PRDX5,PRDX6,PXDN,VCP
	GO:0031330	negative regulation of cellular catabolic process	36	234	0.0034	ANXA2,APOC3,ATP2B4,CHMP4B,CST3,CTSA,DAP,DHX9,EIF4G1,GIPC1,HNRNPA0,HNRNPC,HNRNPD,HNRNPU,HP,HSP90AB1,LARS,NPC1,OS9,PARK7,QSOX1,ROCK1,RPL11,RPL23,RPL5,RPS7,SDCBP,SEC22B,SYNCRIP,TIMP1,TIMP2,TIMP3,TSPO,UBXN1,VPS35,YBX1
	GO:0030574	collagen catabolic process	11	37	0.0048	ADAMTS2,COL15A1,CTSB,CTSD,CTSK,CTSL,MMP1,MMP14,MMP2,MRC2,PEPD
	GO:0030214	hyaluronan catabolic process	7	16	0.0074	CD44,CEMIP,CHP1,GUSB,HEXA,HEXB,SLC9A1
	GO:0010710	regulation of collagen catabolic process	3	3	0.0362	CST3,FAP,ITGB1
INFLAMMATION	GO:0002673	regulation of acute inflammatory response	24	92	4.67e-05	A2M,C1QBP,C1R,C1S,C2,C3,C7,CD46,CD55,CD59,CD81,CFB,CFH,CLU,F2,GSTP1,IL6,IL6ST,MASP1,PARK7,PHB,PROS1,SERPING1,VTN
	GO:0050727	regulation of inflammatory response	55	338	4.72e-05	A2M,ADA,ANXA1,APOA1,APOD,APOE,APP,BST1,C1QBP,C1R,C1S,C2,C3,C7,CD46,CD47,CD55,CD59,CD81,CFB,CFH,CHID1,CLU,DHX9,EGFR,F2,GBA,GPRC5B,GSTP1,IL6,IL6ST,ITGA2,KARS,LDLR,MASP1,METRNL,NOV,NT5E,PARK7,PHB,PROS1,PSMA6,PSMB4,PTGIS,RPS19,SEMA7A,SERPINE1,SERPINF1,SERPING1,TGM2,TMSB4X,VAMP7,VPS35,VTN,ZYX
	GO:0002526	acute inflammatory response	17	73	0.0024	ANO6,ASS1,B4GALT1,F2,F3,FN1,GIG25,HP,ICAM1,IL6,ITIH4,ORM1,ORM2,PRCP,SERPINA1,SERPINC1,SERPINF2
CHONDRO	GO:0030207	chondroitin sulfate catabolic process	8	14	0.001	BGN,CSPG4,DCN,HEXA,HEXB,IDS,IDUA,VCAN
	GO:0030204	chondroitin sulfate metabolic process	10	41	0.022	BGN,CSPG4,DCN,HEXA,HEXB,IDS,IDUA,NDNF,VCAN,XYLT1
MATRIX	GO:0030198	extracellular matrix organization	119	296	2.18e-37	A2M,ABI3BP,ACAN,ADAM10,ADAM12,ADAMTS2,AGRN,ANXA2,APP,B4GALT1,BGN,BMP1,BSG,CCDC80,CD44,CD47,COL11A1,COL12A1,COL14A1,COL16A1,COL18A1,COL1A1,COL1A2,COL3A1,COL4A1,COL4A2,COL5A1,COL5A2,COL5A3,COL6A1,COL6A2,COL6A3,COL8A1,COMP,CTGF,CTSK,CTSL,CYR61,DAG1,DCN,DDR2,DPT,ECM2,EFEMP2,ELN,EMILIN1,ENG,FBLN1,FBLN2,FBLN5,FBN1,FBN2,FGA,FGB,FLOT1,FLRT2,FMOD,FN1,GAS6,GREM1,HAPLN1,HSD17B12,HSPG2,HTRA1,ICAM1,ITGA1,ITGA…
	GO:0007160	cell-matrix adhesion	40	119	1.18e-10	ACTN1,ADAM9,CD44,CD63,COL3A1,COL5A3,CTGF,CTNNB1,CTTN,DAG1,ECM2,EMILIN1,FBLN5,FERMT2,FGA,FGB,FN1,ILK,ITGA1,ITGA11,ITGA2,ITGA3,ITGA4,ITGAV,ITGB1,ITGB3,ITGB5,LAMA5,NID1,NID2,PTPRK,PXN,RHOA,SGCE,SNED1,THBS3,THY1,VCL,VTN,ZYX
	GO:0022617	extracellular matrix disassembly	17	58	0.00029	A2M,ADAM10,BMP1,BSG,CD44,CTSK,CTSL,ENG,FLOT1,HTRA1,LAMC1,MMP1,MMP14,MMP2,SCUBE3,TIMP1,TIMP2
	GO:0010715	regulation of extracellular matrix disassembly	7	15	0.0057	CST3,DDR2,DPP4,FAP,FSCN1,LRP1,MFI2
	GO:0085029	extracellular matrix assembly	7	17	0.0095	EFEMP2,EMILIN1,FBLN5,GAS6,LOX,MFAP4,TNXB
	GO:1903053	regulation of extracellular matrix organization	9	35	0.0252	CST3,DAG1,DDR2,DPP4,EMILIN1,FAP,FSCN1,LRP1,MFI2
METABOLISM	GO:0051246	regulation of protein metabolic process	387	2668	2.17e-27	A2M,AARS,ABI1,ACE,ACTB,ADAM17,ADAM9,AIDA,AIMP2,ANG,ANP32B,ANXA2,APLP2,APOA1,APOD,APOE,APP,AQP1,ARL6IP1,ARL6IP5,ASPN,ATP2B4,ATP6AP1,ATP6AP2,ATPIF1,BAG2,BAX,BCAP31,BGN,BIN1,BST1,C14orf166,C19orf10,C1QBP,C1R,C1S,C2,C3,C7,CALR,CAMK2D,CAPRIN1,CAST,CAV1,CCNY,CD109,CD276,CD36,CD44,CD46,CD55,CD59,CD81,CDC37,CDH2,CEMIP,CFB,CFH,CHI3L1,CHMP6,CHP1,CLEC3B,CLU,CNPY2,COL6A3,CORO1C,CRK,CRLF1,CRTAP,CRYAB,CSF1,CSP…
	GO:0051248	negative regulation of protein metabolic process	182	1075	1.81e-17	A2M,AIDA,ANG,ANXA2,APLP2,APOD,APOE,APP,AQP1,ARL6IP1,ASPN,ATP2B4,BAG2,BAX,BGN,BIN1,C14orf166,C3,CALR,CAPRIN1,CAST,CAV1,CD109,CD44,CD55,CD59,CHMP6,CHP1,CLU,COL6A3,CORO1C,CRTAP,CRYAB,CST3,CSTB,CTNNB1,CTSA,CTSZ,DAG1,DCN,DKK1,DLG1,DNAJA1,DNAJC3,ECM1,EGFR,EIF2S1,EIF3A,EIF3E,EIF4G1,EIF6,EMILIN1,ENG,ENPP1,EPRS,EZR,F2,FAM129A,FBLN1,FGA,FLNA,FLOT2,FLRT2,G6PD,GAPDH,GAS6,GBA,GIG25,GIPC1,GLG1,GNAI2,GNAQ,GNB2L…
	GO:0051247	positive regulation of protein metabolic process	230	1587	3.57e-15	ABI1,ACE,ADAM17,ADAM9,AIMP2,ANG,ANP32B,ANXA2,APOE,APP,ARL6IP5,ATP2B4,ATP6AP1,ATPIF1,BAG2,BAX,BCAP31,C19orf10,C1QBP,C3,CAV1,CCNY,CD276,CD36,CD44,CD81,CDH2,CEMIP,CHI3L1,CHP1,CLEC3B,CLU,CNPY2,CRK,CRLF1,CSF1,CSPG4,CTGF,CTNNB1,CTSC,CYCS,CYR61,DAG1,DAP,DBNL,DDB1,DDR2,DHX9,DIABLO,DKK1,DLG1,DNAJC3,DOCK7,EEF2,EGFR,EHD4,EIF3D,EIF3E,EIF4G1,EIF6,ENG,ENO1,ENPP2,ERP29,EZR,F2,F3,FAM129A,FAM20A,FAS,FBLN1,FBN1,FG…
	GO:0030199	collagen fibril organization	24	39	1.7e-10	ADAMTS2,ANXA2,COL11A1,COL12A1,COL14A1,COL1A1,COL1A2,COL3A1,COL5A1,COL5A2,COL5A3,DDR2,DPT,FMOD,GREM1,LOX,LOXL2,LUM,P4HA1,PLOD3,SERPINF2,SERPINH1,SFRP2,TNXB
	GO:0006022	aminoglycan metabolic process	44	160	2.28e-09	ACAN,AGRN,B4GALT1,BGN,CD44,CEMIP,CHID1,CHP1,CSPG4,CTBS,DCN,EXT1,EXT2,FMOD,GALNS,GALNT5,GLB1,GNS,GPC1,GPC4,GPC6,GUSB,HEXA,HEXB,HSPG2,IDS,IDUA,ITIH2,ITIH3,ITIH4,ITIH5,LUM,NAGLU,NDNF,OGN,OMD,PDGFRB,PRELP,SDC2,SGSH,SLC9A1,UGDH,VCAN,XYLT1
	GO:0030203	glycosaminoglycan metabolic process	42	153	5.97e-09	ACAN,AGRN,B4GALT1,BGN,CD44,CEMIP,CHP1,CSPG4,DCN,EXT1,EXT2,FMOD,GALNS,GALNT5,GLB1,GNS,GPC1,GPC4,GPC6,GUSB,HEXA,HEXB,HSPG2,IDS,IDUA,ITIH2,ITIH3,ITIH4,ITIH5,LUM,NAGLU,NDNF,OGN,OMD,PDGFRB,PRELP,SDC2,SGSH,SLC9A1,UGDH,VCAN,XYLT1
	GO:0010712	regulation of collagen metabolic process	16	39	2.03e-05	CST3,CTGF,CYGB,ENG,F2,FAP,GOT1,IL6,ITGA2,ITGB1,MFAP4,PDGFRB,PRDX5,RAP1A,SERPINF2,VIM
	GO:0006024	glycosaminoglycan biosynthetic process	25	101	6.31e-05	ACAN,AGRN,B4GALT1,BGN,CEMIP,CSPG4,DCN,EXT1,EXT2,FMOD,GALNT5,GPC1,GPC4,GPC6,HEXA,HSPG2,LUM,OGN,OMD,PDGFRB,PRELP,SDC2,UGDH,VCAN,XYLT1
	GO:0032963	collagen metabolic process	17	54	0.00014	ADAMTS2,COL15A1,COL1A1,COL5A1,CTSB,CTSD,CTSK,CTSL,LEPRE1,MMP1,MMP14,MMP2,MRC2,PEPD,PLOD3,SERPINH1,TNXB
	GO:0032965	regulation of collagen biosynthetic process	12	35	0.0011	CTGF,CYGB,ENG,F2,GOT1,IL6,ITGA2,PDGFRB,PRDX5,RAP1A,SERPINF2,VIM
	GO:0006029	proteoglycan metabolic process	17	82	0.0066	BGN,COL11A1,CSPG4,DCN,EXT1,EXT2,GPC1,HEXA,HEXB,IDS,IDUA,NDNF,SGSH,SULF1,SULF2,VCAN,XYLT1
	GO:0010714	positive regulation of collagen metabolic process	8	26	0.0178	CTGF,ENG,F2,ITGA2,PDGFRB,PRDX5,SERPINF2,VIM
	GO:0010713	negative regulation of collagen metabolic process	5	10	0.0215	CST3,CYGB,GOT1,IL6,RAP1A

## Sheet: Supplementary table 3
			protein levels in ASC-CM (ng/ml)
		OPG	10.6±1.9
		DKK-1	3.5±0.2
		MMP1	81.3±8.6
		MMP2	1021.0±87.4
		TIMP1	7782.0±1575.8
		TIMP2	900.9±2.1
		TIMP3	90.9±54.1
	OPG or TNFRSF11B= GO:0030198, extracellular matrix organization. Figure 4E
	DKK-1=GO:0051246, regulation of protein metabolic process. Figure 4D
	MMP1=GO:0009056, catabolic process and GO:0030574, collagen catabolic process. Figure 4C. GO:0030198 ,extracellular matrix organization and GO:0022617, extracellular matrix disassembly. Figure 4E. GO:0032963, collagen metabolic process. Figure 4D
	MMP2=GO:0009056, catabolic process and GO:0030574, collagen catabolic process. Figure 4C. GO:0030198, extracellular matrix organization and GO:0022617, extracellular matrix disassembly. Figure 4E. GO:0032963, collagen metabolic process. Figure 4D
	TIMP1=GO:0042177, negative regulation of protein catabolic process and GO:0031330, negative regulation of cellular catabolic process. Figure 4C. GO:0030198, extracellular matrix organization and GO:0022617, extracellular matrix disassembly. Figure 4E. GO:0051246, regulation of protein metabolic process and GO:0051248, negative regulation of protein metabolic process. Figure 4D
	TIMP2=GO:0042177, negative regulation of protein catabolic process and GO:0031330, negative regulation of cellular catabolic process. Figure 4C. GO:0030198, extracellular matrix organization and GO:0022617, extracellular matrix disassembly. Figure 4E. GO:0051246, regulation of protein metabolic process, GO:0051248, negative regulation of protein metabolic process and GO:0051247, positive regulati…
	TIMP3=GO:0042177, negative regulation of protein catabolic process and GO:0031330, negative regulation of cellular catabolic process. Figure 4C. GO:0051246, regulation of protein metabolic process and GO:0051248, negative regulation of protein metabolic process. Figure 4D

## Sheet: Supplementary table 4
	Principal Component Analysis:
	CHONDRO (10 GENES)
		F1	F2	F3	F4	F5
	Eigenvalue	7.08103	1.92909	1.15029	0.706214	0.133376
	Variability (%)	64.373	17.5372	10.4572	6.42012	1.21251
	Cumulative %	64.373	81.9102	92.3674	98.7875	100
	INFLAMMATION (56 GENES)
		F1	F2	F3	F4	F5
	Eigenvalue	25.8301	10.0463	8.08237	7.64814	4.39308
	Variability (%)	46.1253	17.9397	14.4328	13.6574	7.84479
	Cumulative %	46.1253	64.065	78.4978	92.1552	100
	MATRIX (169 GENES)
		F1	F2	F3	F4	F5
	Eigenvalue	72.7898	31.9199	26.4601	20.5354	17.2948
	Variability (%)	43.0709	18.8875	15.6569	12.1511	10.2336
	Cumulative %	43.0709	61.9584	77.6152	89.7664	100
	METABOLSIM (459 GENES)
		F1	F2	F3	F4	F5
	Eigenvalue	209.304	95.0318	61.6936	50.6491	41.3216
	Variability (%)	45.6996	20.7493	13.4702	11.0587	9.02217
	Cumulative %	45.6996	66.4489	79.9191	90.9778	100
	CATABOLISM (425 GENES)
		F1	F2	F3	F4	F5
	Eigenvalue	226.57	82.3138	55.8926	33.2059	27.0175
	Variability (%)	53.3106	19.3679	13.1512	7.81315	6.35706
	Cumulative %	53.3106	72.6786	85.8298	93.6429	100

## Sheet: Supplementary table 5
			ASC-CM		ASC-EV
Protein IDs	Protein names	Gene names	Mean	SD	Mean	SD		p value
A0A087X1T7;H0YMF1;P16112-2;P16112;P16112-3;Q6PID9;H0YK70	Aggrecan core protein;Aggrecan core protein 2	ACAN	2095000000	1.40536e+09	1653980000	1.47913e+09	CM>EV	0.727117
O14672;O14672-2;H3BS53;H0YNC5;C9J9B4	Disintegrin and metalloproteinase domain-containing protein 10	ADAM10	1204860000	4.2623e+08	3.62733e+08	2.47266e+08	CM>EV	0.0415515
Q5JRP2;O43184-3;O43184-4;O43184-2;O43184	Disintegrin and metalloproteinase domain-containing protein 12	ADAM12	7.53097e+07	4.57738e+07	0	0	CM>EV	0.0464113
P78536-2;P78536;A6H8L4;E7EUI5;A0A3B3ISQ1	Disintegrin and metalloproteinase domain-containing protein 17	ADAM17	196320000	2.56585e+07	0	0	CM>EV	0.000187356
A0AVL1;Q13443-2;Q13443;F8WC54;C9J6H5;C9JPM3	Disintegrin and metalloproteinase domain-containing protein 9	ADAM9	7.98033e+08	1.69954e+08	1.37277e+08	1.1145e+08	CM>EV	0.00489279
Q9UHI8	A disintegrin and metalloproteinase with thrombospondin motifs 1	ADAMTS1	3.39397e+08	3.23728e+08	0	0	CM>EV	0.143562
P21810	Biglycan	BGN	9.89123e+09	4.57288e+09	1.01995e+09	2.73823e+08	CM>EV	0.0284595
P13497;P13497-4;P13497-5;P13497-2;P13497-6;B7ZKR5;Q3MIM8;P13497-3;Q9Y6L7	Bone morphogenetic protein 1	BMP1	2.39813e+08	9.36311e+07	75531000	1.2182e+07	CM>EV	0.0394104
D6RGG3;Q99715;Q99715-4;Q99715-2;A0A087X0A8;H0Y5N9;H0Y4P7;H0Y991	Collagen alpha-1(XII) chain	COL12A1	2.48947e+10	7.78791e+09	4.99087e+10	3.08894e+10	EV>CM	0.245422
Q05707;Q05707-2;Q05707-3;J3QT83;A0A0A0MQT7;Q4G0W3;H0YBB2;J3QT75	Collagen alpha-1(XIV) chain	COL14A1	3.87623e+09	2.76749e+09	1761200000	4.61593e+08	CM>EV	0.261696
A0A087X0K0;P39059	Collagen alpha-1(XV) chain;Restin;Restin-2;Restin-3;Restin-4	COL15A1	1.28147e+10	1.25598e+10	7.62401e+09	8.96368e+09	CM>EV	0.591391
Q07092-2;Q07092;A6NCT7;H7BY97;H7C3F0	Collagen alpha-1(XVI) chain	COL16A1	2.43043e+08	1.09421e+08	2.73197e+08	4.53748e+07	EV>CM	0.682069
P39060-2;P39060-1;P39060;H7BXV5;H7C457	Collagen alpha-1(XVIII) chain;Endostatin	COL18A1	171980000	1.45231e+07	1.42027e+08	3.60049e+07	CM>EV	0.252397
P02452;I3L3H7;P02458-3;Q15485-2;Q15485	Collagen alpha-1(I) chain	COL1A1	1.32248e+11	5.43738e+10	181370000000	9.84052e+10	EV>CM	0.49132
A0A087WTA8;P08123	Collagen alpha-2(I) chain	COL1A2	5.19863e+11	2.61712e+11	1.13277e+11	4.36692e+10	CM>EV	0.056735
P02461;P02461-2;H7C435	Collagen alpha-1(III) chain	COL3A1	51231000000	2.09532e+10	31999000000	1.37839e+10	CM>EV	0.254842
P08572;A0A3B3IS47;A0A3B3IT80;A0A3B3ITQ8;A2A352;A0A3B3ITN7;A0A3B3IRV2;A0A087WY39	Collagen alpha-2(IV) chain;Canstatin	COL4A2	1.71431e+09	1.10846e+09	1.32625e+09	3.55287e+08	CM>EV	0.594589
P20908;A0A140T9I7;H0YIS1;A0A140TA54;Q4VXY6;A0A140T9N1;A0A140TA43;A0A0G2JL35;A0A0C4DFS1;P13942-8;P13942-6;P13942-7;P13942-4;P13942-5;P13942-2;P13942-3;P13942;A0A0U1RRA7	Collagen alpha-1(V) chain	COL5A1	6732800000	3.18582e+09	3.48223e+09	7.51179e+08	CM>EV	0.160534
P05997;A0A087WYX9;A0A3B3IRH9	Collagen alpha-2(V) chain	COL5A2	9.63737e+09	7.07139e+09	3038800000	9.56825e+08	CM>EV	0.184492
P25940	Collagen alpha-3(V) chain	COL5A3	123140000	1.09268e+08	25709000	2.53653e+07	CM>EV	0.206918
A0A087X0S5;P12109	Collagen alpha-1(VI) chain	COL6A1	68112000000	3.00054e+10	3.50663e+10	1.50704e+10	CM>EV	0.163467
P12110;P12110-3;H7C0M5;C9JH44	Collagen alpha-2(VI) chain	COL6A2	1.66122e+10	8.70789e+09	21651000000	7.60879e+09	EV>CM	0.492418
P12110-2	Collagen alpha-2(VI) chain	COL6A2	3.58303e+08	1.8161e+08	1.60597e+08	1.6914e+08	CM>EV	0.23975
P12111;P12111-2;P12111-5;P12111-3;I3L392	Collagen alpha-3(VI) chain	COL6A3	24513000000	8.10565e+09	71608000000	3.63382e+10	EV>CM	0.0935955
P27658;A0A087WZI0;C9JTN9	Collagen alpha-1(VIII) chain;Vastatin	COL8A1	5.36617e+07	5.20121e+07	181456000	2.45401e+08	EV>CM	0.42741
G3XAP6;P49747;P49747-2	Cartilage oligomeric matrix protein	COMP	7.23022e+10	8.95423e+10	54281000000	3.13345e+10	CM>EV	0.758642
Q6UVK1	Chondroitin sulfate proteoglycan 4	CSPG4	2.64513e+08	2.11609e+07	3.22893e+08	2.41759e+08	EV>CM	0.698313
P07585;F8VXZ8;F8VUF6;F8VWU0;P07585-2;P07585-3;P07585-4;F8VX58;F8VNV6;H0YIH3;H0YI87;F8VNW0;F8VU58;F8VSI3;P07585-5	Decorin	DCN	1.92427e+11	4.30873e+10	2.03727e+10	1.07143e+10	CM>EV	0.00256495
O94907;D6RGF1;D6RCC2;Q9UBU2	Dickkopf-related protein 1	DKK1	1.41117e+08	2.44421e+08	6.35577e+07	6.10358e+07	CM>EV	0.622121
F6SYF8;Q9UBP4;E9PKW6;E9PHY3;E9PKK9	Dickkopf-related protein 3	DKK3	7.06777e+08	1.58185e+08	1.06159e+08	4.64899e+07	CM>EV	0.00322624
A0A3B3IRN5;Q06828	Fibromodulin	FMOD	8991000000	5.68087e+09	1220370000	7.45756e+08	CM>EV	0.078597
P06865;H3BS10;H3BP20;H3BU85;H3BTD4;P06865-2;A0A087WUJ7;H3BVH8;H3BT62;H3BQ04	Beta-hexosaminidase subunit alpha;Beta-hexosaminidase	HEXA	1450200000	6.05442e+08	1.11335e+08	7.10493e+07	CM>EV	0.019036
P07686;Q5URX0;H0YA83;H0Y9B6;H0Y9M3;D6REQ8	Beta-hexosaminidase subunit beta;Beta-hexosaminidase subunit beta chain B;Beta-hexosaminidase subunit beta chain A	HEXB	1590300000	1.09662e+09	1.76672e+08	1.08508e+08	CM>EV	0.090422
P03956	Interstitial collagenase;22 kDa interstitial collagenase;27 kDa interstitial collagenase	MMP1	18719000	3.24223e+07	4.01533e+06	6.95476e+06	CM>EV	0.485303
P50281;F8W1B7	Matrix metalloproteinase-14	MMP14	249080000	9.92625e+07	563660000	3.85248e+08	EV>CM	0.242666
P08253;P08253-3;P08253-2;H3BR66;H3BS34;H3BV48;J3KRB7;P09237	72 kDa type IV collagenase;PEX	MMP2	54356000000	2.53288e+10	1.36371e+10	6.85918e+09	CM>EV	0.0547908
Q99983	Osteomodulin	OMD	9.02693e+08	9.39798e+08	21640000	2.58468e+07	CM>EV	0.179875
Q5H9A7;P01033;H0Y789;Q5H9B5;Q5H9B4	Metalloproteinase inhibitor 1	TIMP1	1.95206e+10	2.31843e+10	11311600000	6.90703e+09	CM>EV	0.588278
P16035;B4DFW2;K7EIX4;K7EL90	Metalloproteinase inhibitor 2	TIMP2	8.11763e+09	3.40735e+09	5945600000	2.08173e+09	CM>EV	0.399447
P49767	Vascular endothelial growth factor C	VEGFC	4.98813e+07	2.33159e+07	1.13827e+07	1.01554e+07	CM>EV	0.0586757
P13611-2;P13611-4	Versican core protein	VCAN	2.54337e+10	6.53226e+09	8.16463e+10	1.42894e+10	EV>CM	0.00344818
